# Supplementary material for: Hemipilia huanglongensis (Orchidaceae), a new species from north Sichuan, China
Source: PhytoKeys. 2026 Apr 22;273:225–36. doi: 10.3897/phytokeys.273.181545 (PMC13129549; doi:10.3897/phytokeys.273.181545)
Supplement: XML Treatment for Hemipilia huanglongensis [file phytokeys.273.181545-treatment1.xml]

<!DOCTYPE tp:taxon-treatment
  PUBLIC "-//TaxonX//DTD Taxonomic Treatment Publishing DTD v0 20100105//EN" "tax-treatment-NSO.dtd">
<tp:taxon-treatment xmlns:tp="http://www.plazi.org/taxpub"><tp:treatment-meta><kwd-group><label>Taxon classification</label><kwd>
              <named-content content-type="kingdom">
                <named-content content-type="taxon-name">
                  <named-content content-type="kingdom">Plantae</named-content>
                </named-content>
              </named-content>
            </kwd><kwd>
              <named-content content-type="order">Asparagales</named-content>
            </kwd><kwd>
              <named-content content-type="family">Orchidaceae</named-content>
            </kwd></kwd-group><mixed-citation publication-type="journal"><person-group><name><surname>Xie</surname><given-names>Da-Jun</given-names></name><name><surname>Li</surname><given-names>Jin-Xiao</given-names></name><name><surname>Deng</surname><given-names>Tan</given-names></name><name><surname>Wei</surname><given-names>Ruo-Xun</given-names></name><name><surname>Dou</surname><given-names>Quan-Li</given-names></name><name><surname>Peng</surname><given-names>Shu-Ming</given-names></name><name><surname>Zhang</surname><given-names>Ren-Bo</given-names></name></person-group><article-title><italic><tp:taxon-name><tp:taxon-name-part taxon-name-part-type="genus" reg="Hemipilia">Hemipilia</tp:taxon-name-part> <tp:taxon-name-part taxon-name-part-type="species" reg="huanglongensis">huanglongensis</tp:taxon-name-part></tp:taxon-name></italic> (<tp:taxon-name><tp:taxon-name-part taxon-name-part-type="family" reg="Orchidaceae">Orchidaceae</tp:taxon-name-part></tp:taxon-name>), a new species from north Sichuan, China</article-title><source>PhytoKeys</source><day>22</day><month>04</month><year>2026</year><volume>273</volume><fpage>225</fpage><lpage>236</lpage><pub-id pub-id-type="doi">10.3897/phytokeys.273.181545</pub-id></mixed-citation></tp:treatment-meta><tp:nomenclature><tp:taxon-name><object-id xmlns:xlink="http://www.w3.org/1999/xlink" content-type="arpha" xlink:type="simple">71E990EB-91AA-5370-AA2A-FB60D17DFCC0</object-id>
                		<tp:taxon-name-part taxon-name-part-type="genus" reg="Hemipilia">Hemipilia</tp:taxon-name-part> <tp:taxon-name-part taxon-name-part-type="species" reg="huanglongensis">huanglongensis</tp:taxon-name-part>
                	
                		<object-id xmlns:xlink="http://www.w3.org/1999/xlink" content-type="ipni" xlink:type="simple">urn:lsid:ipni.org:names:77378951-1</object-id>
                	</tp:taxon-name><tp:taxon-authority>D.J.Xie &amp; R.B.Zhang</tp:taxon-authority><tp:taxon-status xmlns:xlink="http://www.w3.org/1999/xlink" xlink:type="simple">sp. nov.</tp:taxon-status><xref ref-type="fig" rid="F1">Figs 1</xref><xref ref-type="fig" rid="F2">, 2</xref></tp:nomenclature><tp:treatment-sec sec-type="Type"><title>Type.</title><p>China • Sichuan Province, Songpan City, Huanglong Nature Reserve, elev. ca. 3500 m, <named-content xmlns:xlink="http://www.w3.org/1999/xlink" content-type="dwc:verbatimCoordinates" xlink:type="simple">32.81722, 103.90306</named-content>, growing on sunny, rocky slopes, 25 July 2025; <italic>Ren-Bo Zhang ZRB3137</italic> (fl.) (<bold>holotype</bold>: <named-content xmlns:xlink="http://www.w3.org/1999/xlink" content-type="dwc:institutional_code" xlink:title="Zunyi Normal College" xlink:href="https://scientific-collections.gbif.org/institution/82c672d7-9e3f-44fb-9075-08664278985a" xlink:type="simple">ZY</named-content>!) and <italic>Da-Jun Xie SCHL05</italic> (fl.) (<bold>paratypes</bold>: <named-content xmlns:xlink="http://www.w3.org/1999/xlink" content-type="dwc:institutional_code" xlink:title="Sichuan Academy of Forestry" xlink:href="https://scientific-collections.gbif.org/institution/c41c5de7-388f-4ab4-9ce8-ac3c3803f2b9" xlink:type="simple">SCFI</named-content>!).</p><fig id="F1" position="float" orientation="portrait"><object-id xmlns:xlink="http://www.w3.org/1999/xlink" content-type="doi" xlink:type="simple">10.3897/phytokeys.273.181545.figure1</object-id><object-id xmlns:xlink="http://www.w3.org/1999/xlink" content-type="arpha" xlink:type="simple">0B495FCA-3090-5E2C-A384-98C7C28394EE</object-id><label>Figure 1.</label><caption><p>Line drawing of <italic><tp:taxon-name><tp:taxon-name-part taxon-name-part-type="genus" reg="Hemipilia">Hemipilia</tp:taxon-name-part> <tp:taxon-name-part taxon-name-part-type="species" reg="huanglongensis">huanglongensis</tp:taxon-name-part></tp:taxon-name></italic> D.J.Xie &amp; R.B.Zhang, sp. nov. <bold>A</bold>. Flowering plant; <bold>B</bold>. Floral dissection; <bold>C</bold>. Front flower view; <bold>D</bold>. Back flower view; <bold>E</bold>. Ovary and pedicel. Drawings from the type specimens by Tan Deng.</p></caption><graphic xmlns:xlink="http://www.w3.org/1999/xlink" xlink:href="phytokeys-273-225_article-181545__-g001.jpg" id="oo_1602864.jpg" position="float" orientation="portrait" xlink:type="simple"><uri content-type="original_file" xlink:type="simple">https://binary.pensoft.net/fig/1602864</uri></graphic></fig><fig id="F2" position="float" orientation="portrait"><object-id xmlns:xlink="http://www.w3.org/1999/xlink" content-type="doi" xlink:type="simple">10.3897/phytokeys.273.181545.figure2</object-id><object-id xmlns:xlink="http://www.w3.org/1999/xlink" content-type="arpha" xlink:type="simple">BAA67DCB-10BB-5EE5-A680-CC5DEC4ED035</object-id><label>Figure 2.</label><caption><p>Images of living, dry or rehydrated specimens of <italic><tp:taxon-name><tp:taxon-name-part taxon-name-part-type="genus" reg="Hemipilia">Hemipilia</tp:taxon-name-part> <tp:taxon-name-part taxon-name-part-type="species" reg="huanglongensis">huanglongensis</tp:taxon-name-part></tp:taxon-name></italic> D.J.Xie &amp; R.B.Zhang. <bold>A</bold>. Flowering plant; <bold>B</bold>. Front inflorescence view; <bold>C</bold>. Back inflorescence view; <bold>D</bold>. Flower disintegration; <bold>E</bold>. Leaf; <bold>F</bold>. Bracts; <bold>G</bold>. Tubers; <bold>H</bold>. Ovary and pedicel; <bold>I</bold>. Gynostemium (1: anther; 2: auricle; 3: rostellum; 4: bursicle; 5: lamellae at lip base); <bold>J</bold>. Squamose lip base (Photographed by T. Deng and R.B. Zhang).</p></caption><graphic xmlns:xlink="http://www.w3.org/1999/xlink" xlink:href="phytokeys-273-225_article-181545__-g002.jpg" id="oo_1602865.jpg" position="float" orientation="portrait" xlink:type="simple"><uri content-type="original_file" xlink:type="simple">https://binary.pensoft.net/fig/1602865</uri></graphic></fig></tp:treatment-sec><tp:treatment-sec sec-type="Diagnosis"><title>Diagnosis.</title><p><italic><tp:taxon-name><tp:taxon-name-part taxon-name-part-type="genus" reg="Hemipilia">Hemipilia</tp:taxon-name-part> <tp:taxon-name-part taxon-name-part-type="species" reg="huanglongensis">huanglongensis</tp:taxon-name-part></tp:taxon-name></italic> morphologically resembles <italic><tp:taxon-name><tp:taxon-name-part taxon-name-part-type="genus" reg="Hemipilia">H.</tp:taxon-name-part> <tp:taxon-name-part taxon-name-part-type="species" reg="amplexifolia">amplexifolia</tp:taxon-name-part></tp:taxon-name></italic>, <italic><tp:taxon-name><tp:taxon-name-part taxon-name-part-type="genus" reg="Hemipilia">H.</tp:taxon-name-part> <tp:taxon-name-part taxon-name-part-type="species" reg="faberi">faberi</tp:taxon-name-part></tp:taxon-name></italic> and <italic><tp:taxon-name><tp:taxon-name-part taxon-name-part-type="genus" reg="Hemipilia">H.</tp:taxon-name-part> <tp:taxon-name-part taxon-name-part-type="species" reg="tetraloba">tetraloba</tp:taxon-name-part></tp:taxon-name></italic>. <italic><tp:taxon-name><tp:taxon-name-part taxon-name-part-type="genus" reg="Hemipilia">Hemipilia</tp:taxon-name-part> <tp:taxon-name-part taxon-name-part-type="species" reg="huanglongensis">huanglongensis</tp:taxon-name-part></tp:taxon-name></italic> differs from <italic><tp:taxon-name><tp:taxon-name-part taxon-name-part-type="genus" reg="Hemipilia">H.</tp:taxon-name-part> <tp:taxon-name-part taxon-name-part-type="species" reg="amplexifolia">amplexifolia</tp:taxon-name-part></tp:taxon-name></italic> in having a multi-flowered rachis (vs. 1–2-flowered) and purple flowers (vs. white with purplish-red spotting, which may appear red in PPBC photographs). <italic><tp:taxon-name><tp:taxon-name-part taxon-name-part-type="genus" reg="Hemipilia">Hemipilia</tp:taxon-name-part> <tp:taxon-name-part taxon-name-part-type="species" reg="huanglongensis">huanglongensis</tp:taxon-name-part></tp:taxon-name></italic> can be distinguished from the other two species by the lip base (squamose vs. papillate in <italic><tp:taxon-name><tp:taxon-name-part taxon-name-part-type="genus" reg="Hemipilia">H.</tp:taxon-name-part> <tp:taxon-name-part taxon-name-part-type="species" reg="faberi">faberi</tp:taxon-name-part></tp:taxon-name></italic> and <italic><tp:taxon-name><tp:taxon-name-part taxon-name-part-type="genus" reg="Hemipilia">H.</tp:taxon-name-part> <tp:taxon-name-part taxon-name-part-type="species" reg="tetraloba">tetraloba</tp:taxon-name-part></tp:taxon-name></italic>, following the same order) with an upwardly protruding lamellae (vs. absent), more lateral sepal veins (3 vs. 1), longer ovary and pedicel (≥ 12.6 vs. ≤ 10; measurements in millimetres, the same below), longer dorsal sepal (≥ 3.7 vs. ≤ 3.5), longer lateral sepal (≥ 4.7 vs. ≤ 4), longer petal (≥ 3.7 vs. ≤ 3.5), longer lip (≥ 12.6 vs. ≤ 8), wider lip (≥ 8.3 vs. ≤ 7.5), longer lateral lip lobe (≥ 4.5 vs. ≤ 3.8) and longer middle lip lobe (≥ 8.6 vs. ≤ 4.2).</p></tp:treatment-sec><tp:treatment-sec sec-type="Type"><title>Type.</title><p><bold><italic>Herbs</italic></bold>, 7–28 cm tall. <bold><italic>Tubers</italic></bold> ovate-elliptical, 6–10 mm long. <bold><italic>Stems</italic></bold> with 1 or 2 tubular sheaths at base, 1-leafed. <bold><italic>Leaves</italic></bold> cauline, porrect, narrowly lanceolate to elliptic or ovate, 3–8 × 0.5–0.8 cm, apex obtuse. <bold><italic>Peduncle</italic></bold> ebracteate; rachis 6.5–13 cm long, several flowered; floral bracts lanceolate, 4.6–7.7 mm long, much shorter than ovary, apex acuminate. <bold><italic>Flowers</italic></bold> often secund, purple; ovary and pedicel 12.6–20.0 mm long. <bold><italic>Dorsal sepal</italic></bold> oblong-ovate, 3.7–4.0 × 2.4–2.6 mm, 1-veined, apex obtuse; <bold><italic>lateral sepals</italic></bold> oblique ovate, 4.7–5.8 × 2.5–3.0 mm, 3-veined, margin somewhat undulate, apex obtuse. <bold><italic>Petals</italic></bold> loosely connivent with dorsal sepal and forming a hood, sub-orbicular, concave, slightly oblique, 3.7–4.6 × 3.0–3.6 mm, 1-veined with several shorter veins; <bold><italic>lip</italic></bold> broadly ovate, 12.6–15.3 × 8.3–12.5 mm, base cuneate and with an upwardly protruding lamellae, 3-lobed below middle; disc densely papillate; <bold><italic>lateral lobes</italic></bold> oblanceolate, 4.5–6.0 × 1.6–3.0 mm, apical margin irregularly crenate, apex obtuse; <bold><italic>mid-lobe</italic></bold> obovate, 8.6–11.0 × 5.8–9.0 mm, base cuneate, apical margin irregularly crenate, deeply notched towards apex to form 2 distinct lobules, sinus with an obtuse tooth; <bold><italic>spur</italic></bold> nearly horizontal, cylindrical-clavate, 5.1–8.0 mm long, slightly dilated towards apex, apex obuse; <bold><italic>viscidium</italic></bold> oblong; stigma lobes clavate.</p></tp:treatment-sec><tp:treatment-sec sec-type="Phenology"><title>Phenology.</title><p>Flowering occurs in July.</p></tp:treatment-sec><tp:treatment-sec sec-type="Etymology"><title>Etymology.</title><p>The specific epithet is derived from the type locality, Huanglong Nature Reserve, Sichuan Province, China.</p></tp:treatment-sec><tp:treatment-sec sec-type="Vernacular name"><title>Vernacular name.</title><p>The Chinese name proposed here is “黄龙舌喙兰”. Phonetically, it is “huáng lóng shé huì lán”.</p></tp:treatment-sec><tp:treatment-sec sec-type="Distribution and ecology"><title>Distribution and ecology.</title><p>The new species is currently known only from the type locality, the Huanglong Nature Reserve in Songpan County, Aba Prefecture, Sichuan Province. It grows on rocky, sun-exposed slopes, at an altitude of ca. 3500 m.</p></tp:treatment-sec><tp:treatment-sec sec-type="Conservation status"><title>Conservation status.</title><p><italic><tp:taxon-name><tp:taxon-name-part taxon-name-part-type="genus" reg="Hemipilia">Hemipilia</tp:taxon-name-part> <tp:taxon-name-part taxon-name-part-type="species" reg="huanglongensis">huanglongensis</tp:taxon-name-part></tp:taxon-name></italic> is known only from the type locality, with the individuals estimated to be more than several hundreds of plants. The known subpopulations are restricted to a very small area within the Huanglong Valley, resulting in a very limited extent of occurrence (EOO). The estimated area of occupancy (AOO) is also restricted and the total number of mature individuals is low. Although the habitat is currently within a protected area and not under immediate anthropogenic threat, the species meets the criteria for Vulnerable (VU) under criterion D2 (population with a very restricted area of occupancy or number of locations, making it prone to the effects of human activities or stochastic events within a very short time period) (<xref ref-type="bibr" rid="B5">IUCN Standards and Petitions Committee 2022</xref>). A provisional conservation status of VU D2 is therefore proposed.</p></tp:treatment-sec><tp:treatment-sec sec-type="Taxonomic and phylogenetic notes"><title>Taxonomic and phylogenetic notes.</title><p><italic><tp:taxon-name><tp:taxon-name-part taxon-name-part-type="genus" reg="Hemipilia">Hemipilia</tp:taxon-name-part> <tp:taxon-name-part taxon-name-part-type="species" reg="huanglongensis">huanglongensis</tp:taxon-name-part></tp:taxon-name></italic> is close to <italic><tp:taxon-name><tp:taxon-name-part taxon-name-part-type="genus" reg="Hemipilia">H.</tp:taxon-name-part> <tp:taxon-name-part taxon-name-part-type="species" reg="amplexifolia">amplexifolia</tp:taxon-name-part></tp:taxon-name></italic>, <italic><tp:taxon-name><tp:taxon-name-part taxon-name-part-type="genus" reg="Hemipilia">H.</tp:taxon-name-part> <tp:taxon-name-part taxon-name-part-type="species" reg="faberi">faberi</tp:taxon-name-part></tp:taxon-name></italic> and <italic><tp:taxon-name><tp:taxon-name-part taxon-name-part-type="genus" reg="Hemipilia">H.</tp:taxon-name-part> <tp:taxon-name-part taxon-name-part-type="species" reg="tetraloba">tetraloba</tp:taxon-name-part></tp:taxon-name></italic>, based on morphological characters, yet it is clearly differentiated from them by the characters listed in Table <xref ref-type="table" rid="T2">2</xref>. Although conflicts exist between the <abbrev xmlns:xlink="http://www.w3.org/1999/xlink" xlink:title="internal transcribed spacer" xlink:type="simple">ITS</abbrev> and plastid data, the clade comprising <italic><tp:taxon-name><tp:taxon-name-part taxon-name-part-type="genus" reg="Hemipilia">H.</tp:taxon-name-part> <tp:taxon-name-part taxon-name-part-type="species" reg="huanglongensis">huanglongensis</tp:taxon-name-part></tp:taxon-name></italic> together with <italic><tp:taxon-name><tp:taxon-name-part taxon-name-part-type="genus" reg="Hemipilia">H.</tp:taxon-name-part> <tp:taxon-name-part taxon-name-part-type="species" reg="amplexifolia">amplexifolia</tp:taxon-name-part></tp:taxon-name></italic>, <italic><tp:taxon-name><tp:taxon-name-part taxon-name-part-type="genus" reg="Hemipilia">H.</tp:taxon-name-part> <tp:taxon-name-part taxon-name-part-type="species" reg="faberi">faberi</tp:taxon-name-part></tp:taxon-name></italic>, and <italic><tp:taxon-name><tp:taxon-name-part taxon-name-part-type="genus" reg="Hemipilia">H.</tp:taxon-name-part> <tp:taxon-name-part taxon-name-part-type="species" reg="tetraloba">tetraloba</tp:taxon-name-part></tp:taxon-name></italic> is consistently recovered in both the nuclear and plastid trees. This result is congruent with previous studies (<xref ref-type="bibr" rid="B6">Jin et al. 2014</xref>; <xref ref-type="bibr" rid="B20">Tang et al. 2015</xref>), providing further support for the close relationship amongst these species. The <abbrev xmlns:xlink="http://www.w3.org/1999/xlink" xlink:title="Bayesian Inference" xlink:type="simple">BI</abbrev> of <abbrev xmlns:xlink="http://www.w3.org/1999/xlink" xlink:title="internal transcribed spacer" xlink:type="simple">ITS</abbrev> showed that <italic><tp:taxon-name><tp:taxon-name-part taxon-name-part-type="genus" reg="Hemipilia">H.</tp:taxon-name-part> <tp:taxon-name-part taxon-name-part-type="species" reg="huanglongensis">huanglongensis</tp:taxon-name-part></tp:taxon-name></italic> was nested within the <italic><tp:taxon-name><tp:taxon-name-part taxon-name-part-type="genus" reg="Hemipilia">H.</tp:taxon-name-part> <tp:taxon-name-part taxon-name-part-type="species" reg="tetraloba">tetraloba</tp:taxon-name-part></tp:taxon-name></italic>-<italic><tp:taxon-name><tp:taxon-name-part taxon-name-part-type="genus" reg="Hemipilia">H.</tp:taxon-name-part> <tp:taxon-name-part taxon-name-part-type="species" reg="amplexifolia">amplexifolia</tp:taxon-name-part></tp:taxon-name></italic> clade with high support (Fig. <xref ref-type="fig" rid="F3">3</xref>, PP = 1.0). Similarly, analysis of its plastid counterpart indicated that <italic><tp:taxon-name><tp:taxon-name-part taxon-name-part-type="genus" reg="Hemipilia">H.</tp:taxon-name-part> <tp:taxon-name-part taxon-name-part-type="species" reg="huanglongensis">huanglongensis</tp:taxon-name-part></tp:taxon-name></italic> is close to <italic><tp:taxon-name><tp:taxon-name-part taxon-name-part-type="genus" reg="Hemipilia">H.</tp:taxon-name-part> <tp:taxon-name-part taxon-name-part-type="species" reg="amplexifolia">amplexifolia</tp:taxon-name-part></tp:taxon-name></italic> with high support (Fig. <xref ref-type="fig" rid="F4">4</xref>, PP = 0.9), whose clade was sister to a clade formed by <italic><tp:taxon-name><tp:taxon-name-part taxon-name-part-type="genus" reg="Hemipilia">H.</tp:taxon-name-part> <tp:taxon-name-part taxon-name-part-type="species" reg="faberi">faberi</tp:taxon-name-part></tp:taxon-name></italic> and <italic><tp:taxon-name><tp:taxon-name-part taxon-name-part-type="genus" reg="Hemipilia">H.</tp:taxon-name-part> <tp:taxon-name-part taxon-name-part-type="species" reg="tetraloba">tetraloba</tp:taxon-name-part></tp:taxon-name></italic> with high support (Fig. <xref ref-type="fig" rid="F4">4</xref>, PP = 1.0).</p><fig id="F3" position="float" orientation="portrait"><object-id xmlns:xlink="http://www.w3.org/1999/xlink" content-type="doi" xlink:type="simple">10.3897/phytokeys.273.181545.figure3</object-id><object-id xmlns:xlink="http://www.w3.org/1999/xlink" content-type="arpha" xlink:type="simple">F9F1EF88-6F4D-5864-A183-6806E1340932</object-id><label>Figure 3.</label><caption><p>The Bayesian phylogenetic tree of <italic><tp:taxon-name><tp:taxon-name-part taxon-name-part-type="genus" reg="Hemipilia">Hemipilia</tp:taxon-name-part></tp:taxon-name></italic>, including <italic><tp:taxon-name><tp:taxon-name-part taxon-name-part-type="genus" reg="Hemipilia">H.</tp:taxon-name-part> <tp:taxon-name-part taxon-name-part-type="species" reg="huanglongensis">huanglongensis</tp:taxon-name-part></tp:taxon-name></italic>, is based on nrITS sequence data, with branch lengths reflecting nucleotide substitution rates. Posterior probabilities (PP) are indicated alongside branches and the new species is highlighted in red.</p></caption><graphic xmlns:xlink="http://www.w3.org/1999/xlink" xlink:href="phytokeys-273-225_article-181545__-g003.jpg" id="oo_1602866.jpg" position="float" orientation="portrait" xlink:type="simple"><uri content-type="original_file" xlink:type="simple">https://binary.pensoft.net/fig/1602866</uri></graphic></fig><fig id="F4" position="float" orientation="portrait"><object-id xmlns:xlink="http://www.w3.org/1999/xlink" content-type="doi" xlink:type="simple">10.3897/phytokeys.273.181545.figure4</object-id><object-id xmlns:xlink="http://www.w3.org/1999/xlink" content-type="arpha" xlink:type="simple">EE256382-86C5-5206-9C55-EC46D75A1759</object-id><label>Figure 4.</label><caption><p>The Bayesian phylogenetic tree for <italic><tp:taxon-name><tp:taxon-name-part taxon-name-part-type="genus" reg="Hemipilia">Hemipilia</tp:taxon-name-part></tp:taxon-name></italic>, incorporating <italic><tp:taxon-name><tp:taxon-name-part taxon-name-part-type="genus" reg="Hemipilia">H.</tp:taxon-name-part> <tp:taxon-name-part taxon-name-part-type="species" reg="huanglongensis">huanglongensis</tp:taxon-name-part></tp:taxon-name></italic>, was reconstructed using combined <italic>matK</italic> and <italic>rbcL</italic> plastid data, with branch lengths scaled to nucleotide substitution rates. Posterior probabilities (PP) are shown adjacent to branches and the newly-described species is marked in red.</p></caption><graphic xmlns:xlink="http://www.w3.org/1999/xlink" xlink:href="phytokeys-273-225_article-181545__-g004.jpg" id="oo_1602867.jpg" position="float" orientation="portrait" xlink:type="simple"><uri content-type="original_file" xlink:type="simple">https://binary.pensoft.net/fig/1602867</uri></graphic></fig><table-wrap id="T2" position="float" orientation="portrait"><label>Table 2.</label><caption><p>Morphological comparison of <italic><tp:taxon-name><tp:taxon-name-part taxon-name-part-type="genus" reg="Hemipilia">Hemipilia</tp:taxon-name-part> <tp:taxon-name-part taxon-name-part-type="species" reg="huanglongensis">huanglongensis</tp:taxon-name-part></tp:taxon-name></italic>, <italic><tp:taxon-name><tp:taxon-name-part taxon-name-part-type="genus" reg="Hemipilia">H.</tp:taxon-name-part> <tp:taxon-name-part taxon-name-part-type="species" reg="amplexifolia">amplexifolia</tp:taxon-name-part></tp:taxon-name></italic>, <italic><tp:taxon-name><tp:taxon-name-part taxon-name-part-type="genus" reg="Hemipilia">H.</tp:taxon-name-part> <tp:taxon-name-part taxon-name-part-type="species" reg="faberi">faberi</tp:taxon-name-part></tp:taxon-name></italic> and <italic><tp:taxon-name><tp:taxon-name-part taxon-name-part-type="genus" reg="Hemipilia">H.</tp:taxon-name-part> <tp:taxon-name-part taxon-name-part-type="species" reg="tetraloba">tetraloba</tp:taxon-name-part></tp:taxon-name></italic>.</p></caption><table><tbody><tr><th rowspan="1" colspan="1">Characters</th><th rowspan="1" colspan="1">
                    <italic>
                      <tp:taxon-name><tp:taxon-name-part taxon-name-part-type="genus" reg="Hemipilia">Hemipilia</tp:taxon-name-part> <tp:taxon-name-part taxon-name-part-type="species" reg="huanglongensis">huanglongensis</tp:taxon-name-part></tp:taxon-name>
                    </italic>
                  </th><th rowspan="1" colspan="1">
                    <italic>
                      <tp:taxon-name><tp:taxon-name-part taxon-name-part-type="genus" reg="Hemipilia">H.</tp:taxon-name-part> <tp:taxon-name-part taxon-name-part-type="species" reg="amplexifolia">amplexifolia</tp:taxon-name-part></tp:taxon-name>
                    </italic>
                  </th><th rowspan="1" colspan="1">
                    <italic>
                      <tp:taxon-name><tp:taxon-name-part taxon-name-part-type="genus" reg="Hemipilia">H.</tp:taxon-name-part> <tp:taxon-name-part taxon-name-part-type="species" reg="faberi">faberi</tp:taxon-name-part></tp:taxon-name>
                    </italic>
                  </th><th rowspan="1" colspan="1">
                    <italic>
                      <tp:taxon-name><tp:taxon-name-part taxon-name-part-type="genus" reg="Hemipilia">H.</tp:taxon-name-part> <tp:taxon-name-part taxon-name-part-type="species" reg="tetraloba">tetraloba</tp:taxon-name-part></tp:taxon-name>
                    </italic>
                  </th></tr><tr><td rowspan="1" colspan="1">Peduncle bract</td><td rowspan="1" colspan="1">0</td><td rowspan="1" colspan="1">(Not described)</td><td rowspan="1" colspan="1">1</td><td rowspan="1" colspan="1">0 or 1</td></tr><tr><td rowspan="1" colspan="1">Flower count per rachis</td><td rowspan="1" colspan="1">Several</td><td rowspan="1" colspan="1">1–2</td><td rowspan="1" colspan="1">Several to more than 10-flowered</td><td rowspan="1" colspan="1">3- to more than 10-flowered</td></tr><tr><td rowspan="1" colspan="1">Flower colour</td><td rowspan="1" colspan="1">Purple</td><td rowspan="1" colspan="1">White with purplish-red spots (also observed as red in the PPBC)</td><td rowspan="1" colspan="1">Pinkish-purple</td><td rowspan="1" colspan="1">Pink to pale purple</td></tr><tr><td rowspan="1" colspan="1">Ovary and pedicel length (mm)</td><td rowspan="1" colspan="1">12.6–20.0</td><td rowspan="1" colspan="1">8–10</td><td rowspan="1" colspan="1">8–10</td><td rowspan="1" colspan="1">6–9</td></tr><tr><td rowspan="1" colspan="1">Dorsal sepal length (mm)</td><td rowspan="1" colspan="1">3.7–4.0</td><td rowspan="1" colspan="1">Ca. 3.5</td><td rowspan="1" colspan="1">2.5–3.5</td><td rowspan="1" colspan="1">2.5–3.3</td></tr><tr><td rowspan="1" colspan="1">Lateral sepal length (mm)</td><td rowspan="1" colspan="1">4.7–5.8</td><td rowspan="1" colspan="1">Ca. 4</td><td rowspan="1" colspan="1">3–4</td><td rowspan="1" colspan="1">3–4</td></tr><tr><td rowspan="1" colspan="1">Lateral sepal veins</td><td rowspan="1" colspan="1">3</td><td rowspan="1" colspan="1">(Not described)</td><td rowspan="1" colspan="1">1</td><td rowspan="1" colspan="1">1</td></tr><tr><td rowspan="1" colspan="1">Petal length (mm)</td><td rowspan="1" colspan="1">3.7–4.6</td><td rowspan="1" colspan="1">Ca. 3</td><td rowspan="1" colspan="1">2–3</td><td rowspan="1" colspan="1">2.8–3.5</td></tr><tr><td rowspan="1" colspan="1">Lamellae at lip base</td><td rowspan="1" colspan="1">
                    <bold>Present</bold>
                  </td><td rowspan="1" colspan="1">Absent</td><td rowspan="1" colspan="1">Absent</td><td rowspan="1" colspan="1">Absent</td></tr><tr><td rowspan="1" colspan="1">Appendage at lip base</td><td rowspan="1" colspan="1">Squamose</td><td rowspan="1" colspan="1">(Not described)</td><td rowspan="1" colspan="1">Papillate</td><td rowspan="1" colspan="1">Papillate</td></tr><tr><td rowspan="1" colspan="1">Lip length (mm)</td><td rowspan="1" colspan="1">12.6–15.3</td><td rowspan="1" colspan="1">5–6</td><td rowspan="1" colspan="1">6–7.5</td><td rowspan="1" colspan="1">4.5–6(–8)</td></tr><tr><td rowspan="1" colspan="1">Lip width (mm)</td><td rowspan="1" colspan="1">8.3–12.5</td><td rowspan="1" colspan="1">4–5</td><td rowspan="1" colspan="1">6.2–7.5</td><td rowspan="1" colspan="1">3.5–4</td></tr><tr><td rowspan="1" colspan="1">Later lip lobe length (mm)</td><td rowspan="1" colspan="1">4.5–6.0</td><td rowspan="1" colspan="1">(Not described)</td><td rowspan="1" colspan="1">2.5–3.8</td><td rowspan="1" colspan="1">2–3.5</td></tr><tr><td rowspan="1" colspan="1">Middle lip lobe notch</td><td rowspan="1" colspan="1">Deep</td><td rowspan="1" colspan="1">Deep</td><td rowspan="1" colspan="1">Deep</td><td rowspan="1" colspan="1">Shallow or truncate</td></tr><tr><td rowspan="1" colspan="1">Middle lip lobe length (mm)</td><td rowspan="1" colspan="1">8.6–11.0</td><td rowspan="1" colspan="1">(Not described)</td><td rowspan="1" colspan="1">3–4.2</td><td rowspan="1" colspan="1">2.5–4</td></tr></tbody></table></table-wrap></tp:treatment-sec><ref-list><ref id="B5"><mixed-citation xmlns:xlink="http://www.w3.org/1999/xlink" xlink:type="simple">IUCN Standards and Petitions Committee (2022) Guidelines for Using the IUCN Red List Categories and Criteria (Version 15.1). <ext-link xlink:href="http://www.iucnredlist.org/documents/RedListGuidelines.pdf" ext-link-type="uri" xlink:type="simple">http://www.iucnredlist.org/documents/RedListGuidelines.pdf</ext-link> [accessed 12 February 2022]</mixed-citation></ref><ref id="B6"><mixed-citation xmlns:xlink="http://www.w3.org/1999/xlink" xlink:type="simple">Jin WT, Jin XH, Schuiteman A, Li DZ, Xiang XG, Huang WC, Li JW, Huang LQ (2014) Molecular systematics of subtribe <tp:taxon-name><tp:taxon-name-part taxon-name-part-type="subtribe">Orchidinae</tp:taxon-name-part></tp:taxon-name> and Asian taxa of <tp:taxon-name><tp:taxon-name-part taxon-name-part-type="subtribe">Habenariinae</tp:taxon-name-part></tp:taxon-name> (<tp:taxon-name><tp:taxon-name-part taxon-name-part-type="tribe">Orchideae</tp:taxon-name-part></tp:taxon-name>, <tp:taxon-name><tp:taxon-name-part taxon-name-part-type="family">Orchidaceae</tp:taxon-name-part></tp:taxon-name>) based on plastid <italic>matK</italic>, <italic>rbcL</italic> and nuclear ITS. Molecular Phylogenetics and Evolution 77: 41–53. <ext-link xlink:href="10.1016/j.ympev.2014.04.004" ext-link-type="doi" xlink:type="simple">https://doi.org/10.1016/j.ympev.2014.04.004</ext-link></mixed-citation></ref><ref id="B20"><mixed-citation xmlns:xlink="http://www.w3.org/1999/xlink" xlink:type="simple">Tang Y, Yukawa T, Bateman RM, Jiang H, Peng H (2015) Phylogeny and classification of the East Asian Amitostigma alliance (<tp:taxon-name><tp:taxon-name-part taxon-name-part-type="family">Orchidaceae</tp:taxon-name-part></tp:taxon-name>: <tp:taxon-name><tp:taxon-name-part taxon-name-part-type="tribe">Orchideae</tp:taxon-name-part></tp:taxon-name>) based on six DNA markers. BMC Evolutionary Biology 15: e96. <ext-link xlink:href="10.1186/s12862-015-0376-3" ext-link-type="doi" xlink:type="simple">https://doi.org/10.1186/s12862-015-0376-3</ext-link></mixed-citation></ref></ref-list></tp:taxon-treatment>
